# Supplementary material for: Effect of High CO2 Controlled Atmosphere Storage on Postharvest Quality of Button Mushroom (Agaricus bisporus)
Source: Foods. 2024 Oct 30;13(21):3486. doi: 10.3390/foods13213486 (PMC11545294; doi:10.3390/foods13213486)
Supplement: Supplementary file 1 [file foods-13-03486-s001.zip]

Archive with 1 entries (1 files):
- foods-3243896-supplementary.pdf
